# Supplementary material for: The Effect of Periprocedural Clinical Factors Related to the Course of STEMI in Men and Women Based on the National Registry of Invasive Cardiology Procedures (ORPKI) between 2014 and 2019
Source: J Clin Med. 2021 Dec 6;10(23):5716. doi: 10.3390/jcm10235716 (PMC8658305; doi:10.3390/jcm10235716)
Supplement: Supplementary file 1 [file jcm-10-05716-s001.zip]

Archive with 1 entries (1 files):
- jcm-1497923-supplementary.pdf
